# Supplementary material for: Spatial variability of soil chemical properties under different land-uses in Northwest Ethiopia
Source: PLoS One. 2021 Jun 23;16(6):e0253156. doi: 10.1371/journal.pone.0253156 (PMC8241222; doi:10.1371/journal.pone.0253156)
Supplement: S1 Table — (XLS) [file pone.0253156.s003.xls]

## Sheet: Sheet1
S1 Table. Laboratory results of soil chemical properties in Fogera plain
Sampling Points	Land-use types	pH_H2O	EC (dS m−1)	ExchCa (cmol(+) kg−1)	ExchK (cmol(+) kg−1)	CEC (cmol(+) kg−1)	OC (%)	TN (%)	AvP (ppm)
1	CL	6.51	0.12	37.22	0.89	40.8	2.45	0.17	20.01
2	CL	6.53	0.14	37.17	0.88	39.6	2.31	0.16	20.8
3	CL	6.57	0.13	37.22	0.82	40	2.62	0.16	20.14
4	CL	6.8	0.14	38.32	0.88	40.8	2.38	0.16	21.69
5	CL	6.3	0.12	37.35	0.88	41	2.5	0.15	21.73
6	CL	6.46	0.13	37.62	0.93	40.4	2.49	0.16	21.02
7	CL	6.75	0.12	37.35	0.87	41.2	2.3	0.17	21.35
8	CL	6.2	0.11	37.62	0.87	40.2	2.33	0.16	21.34
9	CL	6.33	0.17	37.94	0.85	40	2.45	0.18	21.03
10	CL	6.67	0.12	37.41	0.86	40.1	2.37	0.16	21.94
11	CL	6.45	0.12	37.95	0.87	39.7	2.5	0.17	21.55
12	CL	6.55	0.13	37.02	0.86	40.2	2.56	0.16	21.69
13	CL	6.6	0.12	37.82	0.89	40.2	2.43	0.17	21.2
14	CL	6.87	0.13	36.94	0.78	40.2	2.47	0.17	21.73
15	CL	6.52	0.12	37.31	0.92	40.8	2.49	0.17	21.33
16	CL	6.45	0.12	37.32	0.85	40.4	2.45	0.16	21.74
17	CL	6.95	0.13	37.77	0.85	40.2	2.47	0.17	21.54
18	CL	6.87	0.12	37.19	0.9	40.2	2.41	0.17	21.21
19	CL	6.46	0.13	38.64	0.86	40.2	2.41	0.16	21.7
20	CL	6.8	0.13	37.16	0.87	41	2.45	0.17	21.56
21	GL	7.07	1.13	25.31	1.88	31.3	3.44	0.26	11.21
22	GL	7.5	1.13	25.2	1.79	31.8	3.95	0.25	11.78
23	GL	7.8	1.19	25.3	1.65	31.1	3.6	0.24	11.12
24	GL	7	1.14	25.69	1.08	31.7	3.39	0.21	11.33
25	GL	7.2	1.21	25.12	1.81	31.6	3.68	0.26	11.74
26	GL	7.5	1.24	25.68	1.08	31.4	3.22	0.27	11.05
27	GL	7.2	1.22	25.58	1.89	31.52	3.32	0.28	11.34
28	GL	7	1.22	25.64	1.69	31.8	3.35	0.27	11.35
29	GL	7.2	1.26	27.5	1.21	31.6	3.94	0.28	11.01
30	GL	7.4	1.2	25.3	1.38	31.89	3.38	0.27	11.92
31	GL	7.5	1.21	26.81	1.24	31.75	3.77	0.27	11.56
32	GL	7.2	1.26	25.89	1.14	31.89	3.78	0.27	11.63
33	GL	7.5	1.22	25.29	1.05	31.45	3.34	0.27	11.4
34	GL	7.51	1.16	25.03	1.78	31	3.47	0.27	11.81
35	GL	7.5	1.26	23.76	1.9	31.3	3.18	0.26	11.21
36	GL	7.9	1.21	25.2	1.52	31.9	3.15	0.28	11.72
37	GL	7.6	1.25	26.9	1.85	31.2	3.18	0.27	11.55
38	GL	7.45	1.24	25.27	1.61	31.5	3.29	0.28	11.07
39	GL	7.5	1.25	26.85	1.13	31.2	3.05	0.27	11.18
40	GL	7.56	1.28	27.1	0.62	31.6	3.1	0.27	11.59
41	FL	8.5	2.14	30.43	2.89	25	4.45	0.38	32.21
42	FL	8.5	2.14	30.02	1.79	25.08	4.06	0.36	32.74
43	FL	8.1	2.17	29.15	1.65	25.05	4.75	0.34	32.15
44	FL	8.6	2.15	30.22	2.07	25	4.37	0.3	32.74
45	FL	8.8	2.2	30.89	1.82	25	4.72	0.39	32.59
46	FL	8.9	2.23	30.18	1.99	25	4.24	0.38	32.05
47	FL	8.5	2.21	30.8	1.89	25.68	4.35	0.31	32.31
48	FL	8.5	2.19	28.87	1.7	25	4.35	0.31	32.37
49	FL	8	2.25	27.39	1.21	25	4.01	0.32	32.04
50	FL	8.2	2.21	29.43	1.37	25.5	4.38	0.23	32.83
51	FL	8.2	2.21	27.92	1.23	25.58	4.8	0.32	32.56
52	FL	8.2	2.24	29.13	2.13	25.99	4.82	0.35	32.7
53	FL	8.4	2.23	29.46	2.02	25.2	4.36	0.38	32.6
54	FL	8.5	2.24	30.05	1.77	25	4.42	0.38	32.95
55	FL	8.5	2.26	29.25	1.92	25.5	4.19	0.37	32.35
56	FL	8.5	2.21	30	1.52	25.5	4.14	0.37	32.85
57	FL	8.4	2.26	29.3	1.84	25.2	4.18	0.37	32.5
58	FL	8.6	2.25	30.72	1.62	25.2	4.26	0.37	32.99
59	FL	8.5	2.27	31.84	2.13	25.2	4.05	0.32	32.56
60	FL	8.5	2.28	31.5	1.62	25.2	4.03	0.38	32.4
