# Supplementary material for: Spatial variability of soil chemical properties under different land-uses in Northwest Ethiopia
Source: PLoS One. 2021 Jun 23;16(6):e0253156. doi: 10.1371/journal.pone.0253156 (PMC8241222; doi:10.1371/journal.pone.0253156)
Supplement: S2 Table — (XLS) [file pone.0253156.s004.xls]

## Sheet: Sheet1
S2 Table. Descriptive statistics off soil chemical properties in Fogera plain
Land-use type	Variable	Mean	Standard deviation	Minimum	Maximum
CL	pH	6.582	0.205083	6.2	6.95
CL	EC	0.1275	0.0125132	0.11	0.17
CL	ExchCa	37.517	0.441851	36.94	38.64
CL	ExchK	0.869	0.03259	0.78	0.93
CL	CEC	40.36	0.436975	39.6	41.2
CL	OC	2.442	0.0795117	2.3	2.62
CL	TN	0.165	0.0068825	0.15	0.18
CL	AvP	21.315	0.515777	20.01	21.94
FL	pH	7.4045	0.244809	7	7.9
FL	EC	1.214	0.0447684	1.13	1.28
FL	ExchCa	25.721	0.891904	23.76	27.5
FL	ExchK	1.465	0.373215	0.62	1.9
FL	CEC	31.525	0.275977	31	31.9
FL	OC	3.429	0.272684	3.05	3.95
FL	TN	0.265	0.0163836	0.21	0.28
FL	AvP	11.4285	0.282401	11.01	11.92
GL	pH	8.445	0.218788	8	8.9
GL	EC	2.217	0.04219	2.14	2.28
GL	ExchCa	29.8275	1.09601	27.39	31.84
GL	ExchK	1.809	0.371397	1.21	2.89
GL	CEC	25.244	0.285351	25	25.99
GL	OC	4.3465	0.256213	4.01	4.82
GL	TN	0.3465	0.0400362	0.23	0.39
GL	AvP	32.5245	0.2855	32.04	32.99
	Skewness		Kurtosis
	Statistic	Standard error	Statistic	Standard error
pH	0.137786	0.308694	-1.34188	0.608492
EC	-0.0473761	0.308694	-1.5235	0.608492
Ca	0.310479	0.308694	-1.50302	0.608492
K	0.475748	0.308694	-0.366075	0.608492
CEC	0.211364	0.308694	-1.51236	0.608492
OC	0.078516	0.308694	-1.39062	0.608492
TN	0.111702	0.308694	-1.28418	0.608492
Av.P	0.0782021	0.308694	-1.52504	0.608492
